# Supplementary material for: Development of metastasis and survival prediction model of luminal and non-luminal breast cancer with weakly supervised learning based on pathomics
Source: PeerJ. 2025 Jan 21;13:e18780. doi: 10.7717/peerj.18780 (PMC11759606; doi:10.7717/peerj.18780)
Supplement: Supplemental Information 1 — Label 1: luminal breast cancer (ER positive), label 0: non-luminal breast cancer (ER negative); 70% of the total number as the training group and 30% of the total number as the testing group randomly. [file peerj-13-18780-s001.csv]

ID	label	group
2014-45697	1	train
2014-22574	1	train
2013-20066	1	train
2013-31377	0	train
2014-37669	1	train
2014-03851	1	train
2014-03965	0	train
2014-02481	1	train
2014-31561	0	train
2014-35443	0	train
2014-28145	1	train
2014-33719	1	train
2014-48047	1	train
2013-21096	0	train
2013-08500	0	train
2014-41187	1	train
2013-11484	1	train
2013-26991	1	train
2013-28661	0	train
2014-29695	0	train
2014-46167	1	train
2013-45819	1	train
2013-10097	0	train
2014-45920	0	train
2014-41037	1	train
2014-07800	1	train
2013-03710	1	train
2014-06303	1	train
2014-10704	0	train
2013-02436	0	train
2013-43522	1	train
2013-09271	1	train
2014-36389	1	train
2014-11864	1	train
2014-45914	0	train
2014-25070	0	train
2013-28660	0	train
2014-32741	1	train
2013-05470	1	train
2014-29275	1	train
2014-21739	0	train
2013-37414	0	train
2014-41641	0	train
2014-00936	1	train
2013-00480	1	train
2014-29322	1	train
2014-41414	1	train
2014-30114	1	train
2014-08547	1	train
2013-17167	0	train
2013-39501	1	train
2014-09963	1	train
2014-00615	1	train
2014-00344	1	train
2014-22781	1	train
2014-46173	0	train
2013-11264	1	train
2013-30741	0	train
2013-23887	1	train
2014-35102	0	train
2013-04197	0	train
2013-20754	1	train
2013-11696	1	train
2014-16392	1	train
2014-34269	1	train
2014-02832	1	train
2014-33584	1	train
2014-29563	0	train
2014-46927	0	train
2013-08270	1	train
2014-09711	1	train
2014-22780	1	train
2014-45541	1	train
2013-32894	0	train
2014-15108	0	train
2013-34642	0	train
2014-27547	1	train
2014-32182	0	train
2013-09272	1	train
2014-43722	1	train
2014-33941	1	train
2013-32895	1	train
2014-05357	1	train
2014-08735	1	train
2013-01345	1	train
2014-45198	1	train
2014-02831	0	train
2013-40349	1	train
2014-34272	1	train
2013-00618	0	train
2014-20301	0	train
2013-17703	1	train
2013-36966	1	train
2013-01131	0	train
2014-03850	1	train
2013-34926	0	train
2014-49281	1	train
2013-32844	1	train
2013-27418	1	train
2014-42633	1	train
2013-29752	0	train
2013-31446	1	train
2014-07954	0	train
2014-49166	1	train
2014-21932	0	train
2013-32243	1	train
2014-07569	0	train
2013-14743	0	train
2014-11413	0	train
2013-26733	0	train
2013-27805	1	train
2014-33306	1	train
2014-22297	1	train
2014-17919	0	train
2014-17914	1	train
2014-42778	1	train
2013-28437	0	train
2014-42192	0	train
2014-11830	1	train
2014-15478	1	train
2013-26765	1	train
2014-04822	0	train
2014-21859	1	train
2014-37234	0	train
2014-15247	0	train
2014-39323	0	train
2013-37323	1	train
2014-06181	1	train
2013-12003	0	train
2014-23449	1	train
2014-10761	1	train
2014-22992	1	train
2013-35707	1	train
2013-21759	1	train
2013-09250	1	train
2014-34131	1	train
2014-41833	0	train
2014-09710	1	train
2014-38887	0	train
2014-43255	1	train
2014-00156	1	train
2014-14753	0	train
2013-18031	1	test
2013-45428	1	test
2013-32379	1	test
2013-36938	1	test
2014-39673	1	test
2014-25943	1	test
2013-07655	1	test
2014-46174	1	test
2013-10337	1	test
2013-30742	0	test
2014-07609	1	test
2014-33302	0	test
2014-06301	0	test
2013-38363	0	test
2013-32843	0	test
2013-09069	1	test
2014-49849	1	test
2014-50009	1	test
2014-12667	1	test
2014-08877	1	test
2013-43990	1	test
2013-26372	0	test
2014-07801	1	test
2013-03703	0	test
2014-22935	1	test
2013-14742	0	test
2014-33533	0	test
2014-25373	0	test
2013-43404	0	test
2014-31560	1	test
2014-47278	0	test
2014-06939	1	test
2013-17166	1	test
2014-12609	1	test
2014-18531	1	test
2013-23090	1	test
2014-10937	1	test
2014-31709	1	test
2013-05701	1	test
2013-44435	0	test
2014-47869	1	test
2014-43091	1	test
2014-05130	1	test
2013-26861	1	test
2014-49850	1	test
2014-21877	0	test
2014-39726	1	test
2013-09249	1	test
2014-25566	1	test
2014-07955	0	test
2014-14588	1	test
2014-22779	0	test
2014-43092	0	test
2013-20810	0	test
2013-05187	0	test
2014-46130	0	test
2013-25837	1	test
2013-31444	1	test
2014-43657	1	test
2013-38931	1	test
2014-05356	1	test
2014-38881	1	test
