# Supplementary material for: Development of metastasis and survival prediction model of luminal and non-luminal breast cancer with weakly supervised learning based on pathomics
Source: PeerJ. 2025 Jan 21;13:e18780. doi: 10.7717/peerj.18780 (PMC11759606; doi:10.7717/peerj.18780)
Supplement: Supplemental Information 2 — Label 1: metastasis breast cancer, label 0: non-metastasis breast cancer. [file peerj-13-18780-s002.csv]

ID	label
2013-05701	0
2013-09250	1
2013-09271	0
2013-11264	0
2013-18031	0
2013-20066	0
2013-21759	0
2013-23090	0
2013-23887	0
2013-31444	0
2013-31446	0
2013-32379	0
2013-32844	0
2013-32894	0
2013-35707	0
2013-36938	0
2013-43522	1
2013-43990	0
2013-44435	0
2013-45819	0
2014-00156	0
2014-00344	1
2014-00936	0
2014-02481	0
2014-02831	0
2014-02832	0
2014-04822	0
2014-05130	0
2014-05356	0
2014-05357	1
2014-06303	0
2014-07800	0
2014-08547	0
2014-08877	0
2014-10761	1
2014-11830	1
2014-11864	0
2014-15247	0
2014-15478	0
2014-18531	0
2014-21859	0
2014-22574	1
2014-22781	0
2014-22935	0
2014-22992	0
2014-25566	0
2014-27547	0
2014-28145	1
2014-29275	0
2014-29563	0
2014-30114	0
2014-31560	0
2014-31709	0
2014-32741	0
2014-33533	0
2014-33719	0
2014-33941	0
2014-34131	0
2014-34269	0
2014-34272	0
2014-35102	0
2014-36389	0
2014-38881	0
2014-38887	0
2014-39726	0
2014-41037	0
2014-41187	0
2014-41414	0
2014-42778	0
2014-43091	0
2014-43657	0
2014-45541	0
2014-45697	0
2014-46174	0
2014-49849	0
2014-49850	0
2014-50009	0
2013-09069	0
2013-26991	1
2013-32243	0
2013-01131	0
2013-05470	0
2013-07655	1
2013-08500	0
2013-12003	0
2013-14742	0
2013-14743	0
2013-26372	0
2013-26861	0
2013-28437	0
2013-30741	0
2013-30742	0
2013-32843	0
2013-32895	1
2013-37323	0
2013-38363	0
2013-43404	0
2013-45428	0
2014-03965	0
2014-06301	0
2014-07569	0
D2014-07801	1
2014-07954	0
2014-07955	0
2014-10704	1
2014-12609	0
2014-14753	1
2014-17919	0
2014-20301	0
2014-21877	0
2014-21932	1
2014-22297	0
2014-25373	0
2014-25943	0
2014-29695	0
2014-31561	0
2014-32182	1
2014-33302	0
2014-33584	0
2014-39673	0
2014-45914	0
2014-46173	0
2014-47278	1
2014-48047	0
2014-49281	0
2013-00480	0
2013-00618	0
2013-04197	0
2013-17167	0
2013-21096	1
2013-34642	0
2014-03851	0
2014-09711	1
2014-12667	0
2014-16392	0
2014-21739	0
2014-22779	0
2014-22780	0
2014-23449	0
2014-35443	1
2014-39323	0
2014-41641	0
2014-41833	0
2014-43092	0
2014-43722	0
2014-46167	0
D2014-47869	1
2013-09249	1
2014-03850	0
2014-08735	0
2013-26765	0
2013-28661	1
2013-36966	1
2014-09963	1
2014-37669	0
