# Supplementary material for: Development of metastasis and survival prediction model of luminal and non-luminal breast cancer with weakly supervised learning based on pathomics
Source: PeerJ. 2025 Jan 21;13:e18780. doi: 10.7717/peerj.18780 (PMC11759606; doi:10.7717/peerj.18780)
Supplement: Supplemental Information 3 — Label 1: dead breast cancer patients, label 0: living breast cancer patients and survival time. [file peerj-13-18780-s003.csv]

ID	event	duration
2013-05701	0	125
2013-09250	0	124
2013-09271	0	124
2013-11264	0	124
2013-18031	0	122
2013-20066	0	122
2013-21759	0	122
2013-23090	0	121
2013-23887	0	120
2013-31444	0	119
2013-31446	0	119
2013-32379	0	119
2013-32844	0	119
2013-32894	0	116
2013-35707	0	118
2013-36938	0	117
2013-43522	0	116
2013-43990	0	116
2013-44435	0	116
2013-45819	0	121
2014-00156	0	115
2014-00344	1	24
2014-00936	0	115
2014-02481	0	114
2014-02831	0	114
2014-02832	1	36
2014-04822	0	114
2014-05130	0	113
2014-05356	0	113
2014-06303	0	113
2014-08547	0	113
2014-08877	0	113
2014-09710	0	113
2014-11830	1	12
2014-11864	0	112
2014-15247	0	111
2014-15478	0	111
2014-18531	0	111
2014-21859	0	114
2014-22781	0	110
2014-22935	0	110
2014-22992	0	110
2014-25566	0	109
2014-27547	0	109
2014-29275	0	109
2014-29563	0	108
2014-30114	0	108
2014-31560	0	108
2014-31709	0	108
2014-32741	0	108
2014-33533	0	107
2014-33719	0	107
2014-33941	0	107
2014-34131	0	107
2014-34269	0	107
2014-34272	0	107
2014-35102	0	107
2014-36389	0	106
2014-38881	0	106
2014-39726	0	106
2014-41037	0	105
2014-41187	0	105
2014-41414	0	105
2014-42778	0	105
2014-43091	0	105
2014-43657	1	48
2014-45541	0	104
2014-45697	0	104
2014-46174	0	104
2014-49849	0	104
2014-49850	0	104
2014-50009	0	104
2013-09069	0	124
2013-32243	0	119
2013-01131	0	127
2013-05470	0	126
2013-07655	1	60
2013-08500	0	125
2013-12003	0	124
2013-14742	0	123
2013-14743	0	123
2013-26372	0	120
2013-26861	0	120
2013-28437	0	120
2013-30741	0	119
2013-30742	0	119
2013-32843	0	115
2013-32895	0	119
2013-37323	0	117
2013-38363	0	118
2013-43404	0	116
2013-45428	0	116
2014-03965	0	114
2014-06301	0	113
2014-07569	0	113
2014-07801	0	113
2014-07954	0	112
2014-07955	1	12
2014-12609	0	112
2014-17919	0	111
2014-20301	0	110
2014-21877	0	115
2014-21932	0	110
2014-22297	0	110
2014-25373	0	109
2014-29695	0	108
2014-31561	0	108
2014-33302	0	107
2014-33584	0	107
2014-39673	0	106
2014-45914	0	104
2014-46173	0	104
2014-47278	0	104
2014-48047	0	104
2014-49281	0	104
2013-00480	0	128
2013-00618	0	128
2013-04197	0	126
2013-17167	0	122
2013-21096	0	122
2013-34642	0	118
2014-03851	0	114
2014-09711	0	113
2014-12667	0	112
2014-16392	0	111
2014-21739	0	110
2014-22779	0	109
2014-22780	0	110
2014-23449	0	110
2014-41641	0	105
2014-41833	0	105
2014-43092	0	105
2014-43722	0	105
2014-46167	0	104
2013-09249	0	124
2013-11696	1	36
2014-03850	0	114
2014-08735	1	60
2013-26765	0	120
2013-36966	0	117
2014-09963	0	113
2014-37669	0	106
